# Supplementary material for: Gestational CBD Shapes Insular Cortex in Adulthood
Source: Cells. 2024 Sep 4;13(17):1486. doi: 10.3390/cells13171486 (PMC11394289; doi:10.3390/cells13171486)
Supplement: Supplementary file 1 [file cells-13-01486-s001.zip]

Archive with 1 entries (1 files):
- cells-3111700-supplementary.pdf
